# Supplementary material for: Association between Socioeconomic Factors, Food Insecurity, and Dietary Patterns of Adolescents: A Latent Class Analysis
Source: Nutrients. 2023 Oct 12;15(20):4344. doi: 10.3390/nu15204344 (PMC10610405; doi:10.3390/nu15204344)
Supplement: Supplementary file 1 [file nutrients-15-04344-s001.zip]

Archive with 1 entries (1 files):
- nutrients-2630214-supplementary.pdf
